# Supplementary material for: Clinical Outcomes and Complications of Endoscopic Biliary Stenting for Malignant Distal Biliary Obstruction in Pancreatic Cancer: A Systematic Review
Source: J Clin Med. 2026 Apr 20;15(8):3126. doi: 10.3390/jcm15083126 (PMC13118158; doi:10.3390/jcm15083126)
Supplement: Supplementary file 1 [file jcm-15-03126-s001.zip]

Archive with 1 entries (1 files):
- jcm-4237589-supplementary.pdf
